# Supplementary material for: Improvement of Insulin Resistance by Lactobacillus johnsonii-Derived Indole-3-Lactic Acid
Source: Microorganisms. 2026 May 30;14(6):1231. doi: 10.3390/microorganisms14061231 (PMC13302831; doi:10.3390/microorganisms14061231)
Supplement: Supplementary file 1 [file microorganisms-14-01231-s001.zip]

Archive with 1 entries (1 files):
- microorganisms-4299873-supplementary.pdf
